# Supplementary material for: Biocide-Resistant Escherichia coli ST540 Co-Harboring ESBL, dfrA14 Confers QnrS-Dependent Plasmid-Mediated Quinolone Resistance
Source: Antibiotics (Basel). 2022 Nov 30;11(12):1724. doi: 10.3390/antibiotics11121724 (PMC9774513; doi:10.3390/antibiotics11121724)
Supplement: Supplementary file 1 [file antibiotics-11-01724-s001.zip]

Archive with 1 entries (1 files):
- antibiotics-1974885-supplementary.pdf
